# Supplementary material for: A Comprehensive Analysis of Skin Cancer Concerns and Protective Practices in Manitoba, Canada, Highlights Lack of Skin Cancer Awareness and Predominance of High-Risk Sun Exposure Behaviors
Source: Cancers (Basel). 2024 Sep 5;16(17):3093. doi: 10.3390/cancers16173093 (PMC11394652; doi:10.3390/cancers16173093)
Supplement: Supplementary file 1 [file cancers-16-03093-s001.zip]

Archive with 1 entries (1 files):
- cancers-3148723-supplementary.pdf
